# Supplementary material for: Integration of ATAC-seq and RNA-seq Unravels Chromatin Accessibility during Sex Reversal in Orange-Spotted Grouper (Epinephelus coioides)
Source: Int J Mol Sci. 2020 Apr 17;21(8):2800. doi: 10.3390/ijms21082800 (PMC7215633; doi:10.3390/ijms21082800)
Supplement: Supplementary file 1 [file ijms-21-02800-s001.zip]

Archive with 3 entries (2 files):
- ijms-747820 ▓╣│Σ▓─┴╧╖ó▒φ/
- ijms-747820 ▓╣│Σ▓─┴╧╖ó▒φ/Figure S1-S5.pdf
- ijms-747820 ▓╣│Σ▓─┴╧╖ó▒φ/Table S1-S6.xlsx
