# Supplementary material for: Integration of ATAC-seq and RNA-seq Unravels Chromatin Accessibility during Sex Reversal in Orange-Spotted Grouper (Epinephelus coioides)
Source: Int J Mol Sci. 2020 Apr 17;21(8):2800. doi: 10.3390/ijms21082800 (PMC7215633; doi:10.3390/ijms21082800)
Supplement: Supplementary file 1 [file ijms-21-02800-s001.zip › ijms-747820 ▓╣│Σ▓─┴╧╖ó▒φ/Table S1-S6.xlsx]

## Sheet: Table S1
Table S1. The top 10 up-regulated motifs in the comparison of Control group and Testis group
motif_ID	motif_alt_ID	consensus	adj_p-value	E-value
MA0799.1	RFX4	NGTWRCCATGGYWACS	2.95e-13	1.71e-10
MA0600.2	RFX2	SGTTGCCATGGYAACS	8.53e-13	4.94e-10
MA0798.1	RFX3	BGTTRCCATGGYAACS	2.04e-12	1.18e-09
MA0095.2	YY1	CAARATGGCBGC	4.33e-12	2.51e-09
MA0510.2	RFX5	SGTTGCCATGGYAACV	8.01e-12	4.64e-09
MA0776.1	MYBL1	ACCGTTAACSGY	4.62e-11	2.68e-08
MA0509.1	Rfx1	GTYNCCATGGCAAC	5.59e-11	3.24e-08
MA0060.3	NFYA	RRCCAATCAGM	4.35e-08	2.52e-05
MA0502.1	NFYB	VMMYBRRCCAATCAG	2.06e-07	0.000119
MA0748.1	YY2	RWCCGCCATTW	1.82e-05	0.0105

## Sheet: Table S2
Table S2. The top 10 down-regulated motifs in the comparison of Control group and Testis group
motif_ID	motif_alt_ID	consensus	adj_p-value	E-value
MA1107.1	KLF9	VSCCACACCCACH	2.52e-17	1.46e-14
MA0528.1	ZNF263	GGAGGAGGRRGRGGRGGRRGR	7.25e-14	4.2e-11
MA0516.1	SP2	GYCCCGCCYCYBSSS	2.2e-13	1.27e-10
MA0079.3	SP1	GCCCCKCCCCC	1.64e-12	9.52e-10
MA0076.2	ELK4	BCRCTTCCGGB	5.98e-12	3.46e-09
MA0039.3	KLF4	MCACACCCTNN	7.1e-11	4.11e-08
MA0073.1	RREB1	CCCCMAAMCAMCCMCMMMCV	1.33e-10	7.67e-08
MA0645.1	ETV6	MSCGGAAGTR	8.65e-10	5.01e-07
MA0599.1	KLF5	GCCCCDCCCH	4.7e-09	2.72e-06
MA0050.2	IRF1	NTTYASTTTCACTTTCDBTTT	7.57e-09	4.38e-06

## Sheet: Table S3
Table S3. The top 10 up-regulated motifs in the comparison of Intersex group and Testis group
motif_ID	motif_alt_ID	consensus	adj_p-value	E-value
MA0746.1	SP3	VCCACGCCCMC	4.5e-24	2.61e-21
MA0079.3	SP1	GCCCCKCCCCC	4.85e-17	2.81e-14
MA1107.1	KLF9	VSCCACACCCACH	1.42e-16	8.21e-14
MA0747.1	SP8	RCCACGCCCMCY	3.23e-16	1.87e-13
MA0516.1	SP2	GYCCCGCCYCYBSSS	5.96e-15	3.45e-12
MA0528.1	ZNF263	GGAGGAGGRRGRGGRGGRRGR	1.77e-14	1.03e-11
MA0050.2	IRF1	NTTYASTTTCACTTTCDBTTT	2.37e-13	1.37e-10
MA0741.1	KLF16	GMCACGCCCCC	6.82e-13	3.95e-10
MA0076.2	ELK4	BCRCTTCCGGB	2.37e-12	1.37e-09
MA0733.1	EGR4	NHMCGCCCACGCAHWT	1.22e-11	7.07e-09

## Sheet: Table S4
Table S4. The top 10 down-regulated motifs in the comparison of Intersex group and Testis group
motif_ID	motif_alt_ID	consensus	adj_p-value	E-value
MA0799.1	RFX4	NGTWRCCATGGYWACS	5.66e-11	3.28e-08
MA0798.1	RFX3	BGTTRCCATGGYAACS	3.22e-10	1.86e-07
MA0600.2	RFX2	SGTTGCCATGGYAACS	1.22e-09	7.06e-07
MA0509.1	Rfx1	GTYNCCATGGCAAC	6.66e-08	3.85e-05
MA0510.2	RFX5	SGTTGCCATGGYAACV	4.82e-07	0.000279
MA0748.1	YY2	RWCCGCCATTW	3.2e-06	0.00185
MA0776.1	MYBL1	ACCGTTAACSGY	8.74e-06	0.00506
MA0502.1	NFYB	VMMYBRRCCAATCAG	4.61e-05	0.0267
MA0095.2	YY1	CAARATGGCBGC	8.86e-05	0.0513
MA0498.2	MEIS1	HTGACAD	0.000465	0.269

## Sheet: Table S5
Table S5. The expression of the selected genes from RNA-seq in bubble diagram
Gene name	C	I	T
bmp15	64.535	141.49	9.07
cyp17a1	0.68	0.345	7.86
cyp19a1	5.065	0.015	0.19
cyp21a2	0.275	9.975	127.52
dazl	276.125	208.87	362.515
dhrs12	160.45	136.25	18.93
dmrt1	1.71	12.94	165.105
dmrt2	58.66	28.865	2.9
dmrt3	0.715	1.08	7.455
dnd	155.62	89.865	27.78
foxl2	9.115	0.63	6.18
fshr	1.35	4.295	43.375
gas8	1.7	10.215	266.875
gdf9	37.505	66.995	11.98
hsd11b2	0	3.825	5.535
hsd17b1	15.765	2.085	4.565
hsd17b7	4.295	8.93	9.02
klf4	1.255	3.145	16.72
nanog	1807.71	929.94	69.845
nanos2	3.74	2.925	41.89
nanos3	1078.11	526.49	34.44
nr5a2	0.035	0.89	5.17
piwil1	40.34	59.975	406.68
rergl	9.12	2.69	3.785
sall4	60.02	83.375	8.43
smad4	1.605	6.185	19.215
sox2	0	0.21	0.865
sox9b	0.665	1.58	14.055
star	0.05	1.655	55
zbtb16a	0	0	0.8

## Sheet: Table S6
Table S6. The enrichment of the selected genes from ATAC-seq in bubble diagram
Gene name	-log10(pvalue)_C	-log10(pvalue)_I	-log10(pvalue)_T
bmp15	0	3.52581	0
cyp17a1	0	0	4.95466
cyp19a1	6.27348	3.47929	47.4937
cyp21a2	6.86096	8.95004	6.59835
dazl	0	5.4269	64.5567
dhrs12	54.1892	45.9391	187.37
dmrt1	5.05467	7.18241	17.0674
dmrt2	5.51747	5.28555	80.2472
dmrt3	0	6.82733	9.33044
dnd	8.94656	5.00466	22.4716
foxl2	0	4.62176	17.3051
fshr	35.862	10.5561	0
gas8	7.44516	6.59894	74.3654
gdf9	0	10.0827	9.88204
hsd11b2	15.2139	15.0838	72.2412
hsd17b1	4.46605	0	0
hsd17b7	20.7428	28.9268	298.52
klf4	17.5237	10.7053	31.3527
nanog	0	0	42.9449
nanos2	0	0	11.9848
nanos3	0	0	4.39908
nr5a2	13.4836	12.1306	22.1395
piwil1	0	0	0
rergl	0	0	0
sall4	5.74482	0	0
smad4	46.8926	27.2451	52.6136
sox2	14.0074	6.48999	82.1168
sox9b	7.92102	4.85688	10.6047
star	5.21428	6.31679	27.5096
zbtb16a	12.3723	13.0829	21.295
